# Supplementary material for: Comparison between Colistin and Polymyxin B in the Treatment of Bloodstream Infections Caused by Carbapenem-Resistant Pseudomonas aeruginosa and Acinetobacter baumannii-calcoaceticus Complex
Source: Antibiotics (Basel). 2023 Aug 15;12(8):1317. doi: 10.3390/antibiotics12081317 (PMC10451820; doi:10.3390/antibiotics12081317)
Supplement: Supplementary file 1 [file antibiotics-12-01317-s001.zip]

Archive with 1 entries (1 files):
- antibiotics-2527252-supplementary.pdf
